# Supplementary material for: A Combined Experimental and Computational Study of Novel Benzotriazinone Carboxamides as Alpha-Glucosidase Inhibitors
Source: Molecules. 2023 Sep 14;28(18):6623. doi: 10.3390/molecules28186623 (PMC10535199; doi:10.3390/molecules28186623)
Supplement: Supplementary file 1 [file molecules-28-06623-s001.zip]

Archive with 1 entries (1 files):
- molecules-2448831-supplementary.pdf
